# Supplementary material for: Transcriptomic Insights into Salt Stress Response in Two Pepper Species: The Role of MAPK and Plant Hormone Signaling Pathways
Source: Int J Mol Sci. 2024 Aug 29;25(17):9355. doi: 10.3390/ijms25179355 (PMC11394676; doi:10.3390/ijms25179355)
Supplement: Supplementary file 1 [file ijms-25-09355-s001.zip]

Archive with 1 entries (1 files):
- ijms-3155707-supplementary.xlsx
