# Supplementary material for: Transcriptomic Insights into Salt Stress Response in Two Pepper Species: The Role of MAPK and Plant Hormone Signaling Pathways
Source: Int J Mol Sci. 2024 Aug 29;25(17):9355. doi: 10.3390/ijms25179355 (PMC11394676; doi:10.3390/ijms25179355)
Supplement: Supplementary file 1 [file ijms-25-09355-s001.zip › ijms-3155707-supplementary.xlsx]

## Sheet: Supplimentary Table S1
	Stomata Length (µm)	Stomata Witdh (µm)	Stomata Pore Length (µm)	Stomata Pore Width (µm)
CK.C.baccatum	18.977	12.837	12.392	2.865
salt treated.C.baccatum	17.661	10.755	11.876	2.549
CK. C. chinense	16.491	10.053	9.948	4.323
salt treated. C. chinense	13.342	9.375	3.024	1.011

## Sheet: Supplimentary Table S2
Sample name	Raw_reads	Clean_reads	Error_rate	Q20	Q30	GC_pct
LCCNT2_1	39431530	38548054	0.03	97.65	93.27	42.19
LCCNT2_2	48974120	47274842	0.03	97.73	93.44	42
LCCNT2_3	50733180	48974576	0.03	97.72	93.42	42
LCCST1_1	48141026	46538430	0.03	97.58	93.16	41.18
LCCST1_2	57394112	55495478	0.03	97.62	93.22	40.8
LCCST1_3	49670930	48018628	0.03	97.59	93.16	41.11
LCCST2_1	39599452	38603450	0.03	97.69	93.4	41.97
LCCST2_2	44421634	42317322	0.03	97.61	93.16	41.71
LCCST2_3	43027150	41656382	0.03	97.75	93.57	42.18
LCCST3_1	43270512	41719868	0.03	97.69	93.28	41.97
LCCST3_2	43497238	42730922	0.03	97.72	93.39	41.9
LCCST3_3	44700644	42708760	0.03	98.03	94.12	42.08
LCCST4_1	40280984	37336034	0.03	97.51	93.18	42.46
LCCST4_2	39264854	37442864	0.03	97.41	93	42.26
LCCST4_3	41837680	39853644	0.03	97.54	93.24	41.96
LCBNT1_1	45343322	43243038	0.03	97.6	93.18	42.19
LCBNT1_2	44138210	42349598	0.03	97.44	93.09	43.34
LCBNT1_3	41242486	39514780	0.03	97.71	93.39	41.88
LCBST1_1	44309992	40808256	0.03	97.61	93.28	42.22
LCBST1_2	43461132	42210470	0.03	97.67	93.43	42.35
LCBST1_3	39262584	37629324	0.03	97.5	93.2	42.94
LCBST2_1	43808390	42048388	0.03	97.61	93.21	41.89
LCBST2_2	41213010	40028436	0.03	97.45	93	42.88
LCBST2_3	44562770	43227354	0.03	97.3	92.67	42.46
LCBST3_1	44104414	41822946	0.03	97.15	92.64	42.98
LCBST3_2	45316460	44015780	0.03	97.08	92.35	42.8
LCBST3_3	44687846	43074332	0.03	97.14	92.52	43.33
LCBST4_1	41414024	38625734	0.03	96.64	91.87	43.63
LCBST4_2	43627732	42281902	0.03	97.74	93.43	41.9
LCBST4_3	43409290	39999482	0.03	96.99	92.43	43.05

## Sheet: Supplimentary Table S3
Gene Name	Primer Name	Primer Sequence (5’-3’)	Length (bp)
ChiB	ChiB-F	AACGATGTATGTCCTGGCAA	116
	ChiB-R	GCAACTTCTTTCTTACGGGC	116
PP2C	PP2C-F	GCGAGCCAGAGGTGACAA	198
	PP2C-R	CAGAGCAATCCTGATCGAAAC	198
p450	p450-F	ATTCCTCTTTTAGTCCCACACA	227
	p450-R	CTCCTCCTACCAACACCGA	227
glutamate-dehydrogenase-A	glutamate-dehydrogenase-A-F	TAGAAGCAGCAAATCATCCAA	123
	glutamate-dehydrogenase-A-R	CCCACTCAAAATAACTAACGGT	123
CcActin	CcActin-F	AATCAATCCCTCCACCTCTTCACTC	NA
	CcActin-R	CATCACCAGCAAATCCAGCCTT	NA
ERF1	ERF1-F	GCAGAAATAAGAGACTCAACAAGA	133
	ERF1-R	GAAAATTAAGTAGTGCTAATGGACC	133
A-ARR	A-ARR-F	CTGTGGATTCTGGAAGTAAAGC	148
	A-ARR-R	CCTGGCATACAATAATCTGTGA	148
Aldedh-1	Aldedh-1-F	TTCAAGACGGTAGAGGAGGTAA	157
	Aldedh-1-R	CCGCATCGAAAGCAAAGT	157
bZIP_1	bZIP_1-F	GGTTGTGGCGGCTATTTC	130
	bZIP_1-R	AGACCTGGCAGCAGACTCTC	130
Aldedh-2	Aldedh-2-F	GATTTAGTGATGGGTTCCGC	186
	Aldedh-2-R	CCTCCAGATTAAGGTCTTTGTG	186
Aldedh-3	Aldedh-3-F	GAGTAGTTCCATCTTCACCCAA	134
	Aldedh-3-R	TTTCACCTCCAAAAGCACC	134
